# Supplementary material for: Synthesis of 1,2,4-Triazole-3-Thiol Derivatives from Thiosemicarbazides and Carboxylic Acids Using Polyphosphate Ester
Source: Molecules. 2025 Nov 16;30(22):4422. doi: 10.3390/molecules30224422 (PMC12655543; doi:10.3390/molecules30224422)
Supplement: Supplementary file 1 [file molecules-30-04422-s001.zip]

Archive with 1 entries (1 files):
- molecules-3934631-supplementary.pdf
